# Supplementary material for: Removal of Micropollutants in Water Reclamation by Membrane Filtration: Impact of Pretreatments and Adsorption
Source: Membranes (Basel). 2024 Jun 27;14(7):146. doi: 10.3390/membranes14070146 (PMC11278704; doi:10.3390/membranes14070146)
Supplement: Supplementary file 1 [file membranes-14-00146-s001.zip]

Archive with 1 entries (1 files):
- membranes-3049777-supplementary.pdf
